# Supplementary material for: Study on the Optimization of Cu-Zn-Sn-O to Prepare Cu2ZnSnS4 Thin Film via a Nano Ink Coating Method
Source: Front Chem. 2021 May 28;9:675642. doi: 10.3389/fchem.2021.675642 (PMC8195678; doi:10.3389/fchem.2021.675642)
Supplement: Supplementary file 1 [file Data_Sheet_1.ZIP]

Archive with 1 entries (1 files):
- Tables.docx
